# Supplementary material for: The free energy landscape of retroviral integration
Source: Nat Commun. 2019 Oct 18;10:4738. doi: 10.1038/s41467-019-12649-w (PMC6802197; doi:10.1038/s41467-019-12649-w)
Supplement: Supplementary file 4 — Source Data File [file 41467_2019_12649_MOESM4_ESM.xlsx]

## Sheet: Fig. 1H
	Atto532 signal					EtBr signal

## Sheet: Fig. 1I
Negatively supercoiled
Relaxed
Positively supercoiled

## Sheet: Fig 2D
	f1	f2
#1	121	281
#2	200	310
#3	39	266
#4	239	280
#5	77	111
#6	109	285
#7	262	336
#8	200	295
#9	52	247
#10	122	257
#11	65	138
#12	76	281
#13	58	111
#14	87	251
#15	94	282
#16	26	101
#17	67	267
#18	276	349
#19	80	318
#20	77	290
#21	57	148
#22	86	281
#23	76	231
#24	240	311
#25	85	256
#26	68	153
#27	37	276
#28	244	328
#29	87	158
#30	208	302
#31	261	334
#32	237	315
#33	61	128
#34	131	266
#35	32	98
#36	35	152
#37	93	280
#38	81	291
#39	126	265
#40	236	341
#41	221	303
#42	88	279
#43	83	271
#44	96	262
#45	107	254
#46	79	132

## Sheet: Fig 2H
	f1	f2	f3	f4	f5	f6
#1	99	111	217	255	301	74
#2	85	120	258	294	301	6
#3	82	85	258	281	161	221
#4	87	99	237	244	331	29
#5	84	87	229	266	339	55
#6	47	88	256	273	304	324
#7	74	120	262	297	174	250
#8	89	100	267	278	133	223
#9	61	93	240	252	144	200
#10	80	113	282	350	182	254
#11	88	172	263	279	348	36
#12	119	154	268	278	304	23
#13	135	170	290	295	213	230
#14	44	67	267	300	121	184
#15	86	89	261	287	357	71
#16	68	95	274	291	304	331
#17	65	82	264	275	124	167
#18	92	97	210	240	339	23
#19	74	126	253	304	24	50

## Sheet: Fig 2I
	f1	f2	f3	f4
#1	10	72	243	281
#2	73	89	252	313
#3	47	89	251	293
#4	70	83	260	308
#5	74	85	309	310
#6	56	61	257	308
#7	76	78	298	302
#8	97	113	274	355
#9	96	218	246	294
#10	88	118	258	291
#11	63	113	42	327
#12	81	110	247	260
#13	54	338	230	292
#14	65	108	142	244
#15	45	97	261	262
#16	55	88	265	295
#17	113	213	280	285
#18	74	117	259	325
#19	69	87	262	295
#20	95	112	247	277
#21	102	169	256	287
#22	36	108	258	315
#23	47	106	186	225
#24	62	112	241	266
#25	87	121	52	251
#26	72	83	273	315
#27	59	308	243	275
#28	106	139	48	272
#29	43	125	207	280
#30	72	105	271	280
#31	42	84	261	327
#32	65	127	275	300
#33	41	84	272	289
#34	74	107	247	252
#35	84	140	277	291
#36	70	75	239	277
#37	85	131	265	277
#38	58	68	255	271
#39	77	109	264	285
#40	61	114	288	306
#41	70	88	236	277
#42	56	101	259	298
#43	37	105	250	267
#44	40	72	233	266
#45	58	105	252	262
#46	91	114	286	295
#47	86	122	258	281
#48	77	92	230	255
#49	49	69	246	284
#50	65	104	262	282
#51	68	102	237	283
#52	87	93	232	265
#53	81	92	261	305
#54	69	150	115	167
#55	86	136	27	301
#56	14	329	241	291
#57	4	108	212	289
#58	63	123	255	327
#59	111	145	272	343

## Sheet: Fig 3E
Dwell time (s)
1.24138
3.43103
1.32759
5.55172
11.7931
1.60345
4.12069
0.84483
1.67241
5.39655
6.53448
5.43103
1.2931
1.60345
7.03448
4.44828
5.67241
13.1897
2.74138
9.18966
1.08621
--
13.2241
7.74138
2.62069
8.87931
2.75862
6.75862
2.46552
0.7931
1
1.75862
3.87931
1.93103
1.60345
2.03448
2.91379
0.98276
3.55172
1.7931
0.91379
14.7414
0.93103
1.89655
1.74138
3.84483
0.93103
1.18966
6.31034
--
6
3.2069
2.60345
6.43103
2.43103
4.55172
2.34483
0.77586
5.48276
5.34483
7.94828
1.87931
14.2759
3.72414
2.27586
6.18966
2.32759
4.03448
12.2586
3.27586
0.96552
--
1.58621
1.63793
10.5862
0.67241
6.63793
1.5
2.10345
1.56897
1.36207
1.46552
2.39655
2.03448
0.46552
1.10345
2
0.96552
2.82759
1.12069
2.15517
0.67241
0.81034
2.34483
2.7069
0.67241
2.89655
0.60345
4.34483
4.08621
1.34483
3.34483
3.2931
3.91379
1.39655
3.25862
0.58621
0.39655
1.2069
2.53448
0.96552
0.86207
0.89655
2.2069
0.5
3.31034
2.12069
1.74138
--
1.43103
19.2586
1.24138
1
1.62069
2.51724
4.87931
10.5
7.51724
7.2931
2.31034
0.27586
1.48276
1.75862
11.3276
1.25862
2.41379
1.86207
2.87931
0.24138
1.63793
2.06897
7.68966
1.67241
2.60345
--
0.55172
2.31034
3.03448
2.46552
0.46552
6.41379
3.15517
3.15517
1.94828
2.68966
0.24138
3.62069
0.27586
1.46552
1.46552
9.2069
0.84483
1.48276
1.10345
4.32759
3.37931
1.01724
2.55172
2.67241
0.25862
2.13793
4
0.55172
1.03448
2.05172
1.46552
0.96552
1.36207
3.27586
1.96552
4.89655
2.10345
0.37931
0.68966
3.75862
4.34483
0.17241
3.24138
0.53448
0.53448
--
3.05172
2.03448
2.03448
2.34483
5.96552
3.94828
0.37931
1.03448
5.65517
0.46552
0.27586
0.41379
2.39655
2.46552
0.58621
26.3621
0.48276
0.18966
3.2931
2.03448
4.06897
0.77586
1
2.10345
0.75862
0.2931
3.18966
0.60345
2.68966
1.12069
1.89655
0.81034
0.17241
1.31034
2.56897
2.53448
--
1.86207
1.05172
3.58621
7.36207
20.569
6.06897
1.94828
1.10345
0.89655
1.44828
1.60345
0.91379
2.65517
3.60345
3.34483
1.94828
0.94828
0.7931
2
3.65517
1.06897
2.06897
6.08621
4.81034
2.13793
5.60345
1.31034
2.10345
0.22414
0.32759
1.62069
3.65517
--
2.89655
2.36207
1.60345
1.37931
0.84483
0.89655
2.15517
0.27586
0.5
8.18966
0.87931
6.58621
0.32759
1.03448
1.74138
1.87931
1.25862
2.22414
1.87931
1.7931
0.53448
0.86207
0.62069
0.89655
7.41379
0.36207
1.94828
3.06897
1.39655
1.81034
1.82759
0.56897
1.06897
2.41379
1.25862
0.98276
3.62069
1.27586
6.43103
0.41379
10.5517
2.10345
0.62069
0.94828
0.48276
0.56897
--
1.01724
0.58621
0.74138
1.84483
0.67241
0.74138
3.51724
4.01724
4.96552
2.34483
5.82759
2.10345
6.82759
2.03448
0.96552
0.55172
1.48276
5.43103
1.82759
3.27586
1.55172
1.15517
9.31034
2.17241
1.58621
8.37931
5.89655
1.67241
0.22414
2.77586
0.43103
5.36207
2.56897
--
9.37931
15.6897
2.89655
1.87931
5.7931
3.89655
4.75862
4.2931
2.87931
0.68966
5.75862
1.2069
1.75862
4.24138
1.94828
13.7759
5.65517
2.87931
5.10345
1.12069
--
2.37931
0.72414
0.51724
1.51724
13.2586
2.2931
2.5
1.55172
1.65517
1.13793
5.91379
3.86207
3.05172
4.43103
2.75862
2.55172
6.12069
14.4828
1.41379
3.82759
3.36207
9.98276
3.43103
0.72414
1.60345
0.65517
--
0.5
1.65517
2.48276
2.10345
0.58621
7.2931
0.96552
0.25862
0.51724
3.39655
0.77586
4.77586
1.01724
11.3965
1.48276
9.01724
0.77586
3.37931
0.32759
4.44828
1.67241
3.39655
0.67241
0.68966
1.58621
0.39655
0.51724
0.15517
1.08621
2.08621
9.43103
0.82759
1.2931
2.08621
1.2069
0.98276
2.36207
0.37931
0.75862
0.58621
1.86207
1.55172
0.44828
0.25862
0.2931
1.84483
--
2.46552
0.68966
1.10345
2.55172
0.68966
1.37931
0.60345
6.08621
2.10345
4.27586
1.62069
2.63793
0.37931
4.05172
5.75862
0.93103
1.22414
3.31034
0.81034
0.72414
5.03448
5
2.60345
11.5
3.37931
4.24138
0.91379
0.75862
0.46552
4.60345
15.6035
0.67241
--
0.98276
1.5
1.01724
0.5
1.60345
3.05172
0.53448
1.10345
0.22414
0.24138
5.58621
1.37931
5.5
3.41379
4.17241
0.55172
1.46552
4.98276
1.24138
1.24138
1.08621
14
5.87931
3.53448
3.06897
3.46552
3.15517
1.34483
1.74138
0.46552
3.27586
0.15517
0.2069
0.24138
7.39655
1.08621
7.74138
1.25862
--
1.2931
5.46552
2.32759
0.75862
0.67241
3.46552
1.55172
0.98276
7.81034
2.06897
1.31034
3.86207
0.58621
2.05172
7.01724
3.17241
0.7069
0.55172
1.18966
0.74138
1.77586
0.84483
1.87931
1.65517
3.93103
7.7069
2.84483
2.84483
12.5862
2.41379
1.5
2.5
4.7069
4.32759

## Sheet: Fig. 3H
dwell time (s)
0.16667
0.18333
0.25
0.25
0.26667
0.26667
0.26667
0.3
0.31667
0.35
0.38333
0.38333
0.4
0.41667
0.46667
0.46667
0.48333
0.53333
0.55
0.56667
0.56667
0.58333
0.58333
0.58333
0.6
0.61667
0.63333
0.63333
0.65
0.66667
0.66667
0.68333
0.7
0.73333
0.75
0.76667
0.76667
0.78333
0.8
0.81667
0.81667
0.81667
0.83333
0.85
0.85
0.85
0.85
0.85
0.86667
0.88333
0.9
0.9
0.91667
0.93333
0.93333
0.95
0.95
0.96667
0.96667
0.96667
0.96667
0.96667
1
1
1
1
1.01667
1.03333
1.03333
1.03333
1.05
1.05
1.05
1.05
1.08333
1.08333
1.1
1.1
1.1
1.11667
1.11667
1.13333
1.13333
1.15
1.15
1.16667
1.16667
1.16667
1.18333
1.2
1.21667
1.21667
1.23333
1.23333
1.23333
1.25
1.25
1.3
1.31667
1.33333
1.33333
1.36667
1.36667
1.38333
1.4
1.41667
1.43333
1.43333
1.43333
1.45
1.45
1.46667
1.48333
1.51667
1.53333
1.53333
1.55
1.58333
1.58333
1.6
1.6
1.6
1.6
1.61667
1.61667
1.61667
1.61667
1.65
1.65
1.7
1.7
1.7
1.71667
1.73333
1.75
1.75
1.78333
1.78333
1.78333
1.78333
1.8
1.81667
1.83333
1.83333
1.83333
1.83333
1.85
1.85
1.85
1.86667
1.86667
1.86667
1.86667
1.88333
1.91667
1.91667
1.93333
1.95
1.95
1.96667
1.96667
1.98333
1.98333
1.98333
1.98333
1.98333
2
2
2.01667
2.01667
2.01667
2.01667
2.03333
2.03333
2.06667
2.06667
2.06667
2.06667
2.08333
2.1
2.11667
2.13333
2.15
2.15
2.16667
2.16667
2.16667
2.16667
2.18333
2.2
2.21667
2.21667
2.23333
2.25
2.25
2.26667
2.26667
2.26667
2.26667
2.26667
2.28333
2.3
2.31667
2.33333
2.33333
2.35
2.35
2.35
2.36667
2.36667
2.36667
2.36667
2.38333
2.38333
2.38333
2.4
2.4
2.4
2.41667
2.41667
2.43333
2.43333
2.45
2.46667
2.48333
2.48333
2.5
2.5
2.51667
2.53333
2.55
2.55
2.56667
2.58333
2.6
2.6
2.65
2.65
2.65
2.65
2.66667
2.66667
2.68333
2.68333
2.7
2.7
2.71667
2.73333
2.75
2.75
2.75
2.76667
2.8
2.8
2.8
2.8
2.81667
2.83333
2.83333
2.83333
2.85
2.85
2.85
2.86667
2.86667
2.86667
2.88333
2.88333
2.9
2.9
2.9
2.9
2.91667
2.93333
2.96667
2.96667
2.96667
3.05
3.05
3.06667
3.06667
3.06667
3.06667
3.08333
3.08333
3.08333
3.1
3.11667
3.13333
3.13333
3.13333
3.13333
3.15
3.15
3.15
3.15
3.16667
3.2
3.21667
3.21667
3.21667
3.23333
3.23333
3.23333
3.26667
3.28333
3.28333
3.28333
3.28333
3.3
3.3
3.3
3.33333
3.35
3.35
3.35
3.38333
3.45
3.45
3.45
3.45
3.48333
3.51667
3.51667
3.51667
3.53333
3.53333
3.53333
3.53333
3.55
3.55
3.58333
3.63333
3.65
3.66667
3.68333
3.7
3.71667
3.71667
3.73333
3.73333
3.78333
3.78333
3.8
3.81667
3.81667
3.81667
3.83333
3.85
3.86667
3.88333
3.9
3.9
3.9
3.93333
3.93333
3.95
3.95
3.96667
3.96667
4
4
4
4.03333
4.05
4.05
4.06667
4.06667
4.06667
4.06667
4.06667
4.08333
4.1
4.1
4.11667
4.13333
4.13333
4.13333
4.15
4.15
4.16667
4.18333
4.18333
4.2
4.2
4.21667
4.23333
4.25
4.25
4.3
4.31667
4.33333
4.36667
4.36667
4.4
4.43333
4.56667
4.58333
4.58333
4.7
4.7
4.7
4.71667
4.71667
4.76667
4.76667
4.78333
4.81667
4.81667
4.83333
4.85
4.86667
4.86667
4.88333
4.96667
4.96667
4.96667
4.98333
5.01667
5.03333
5.08333
5.13333
5.13333
5.13333
5.13333
5.16667
5.18333
5.18333
5.2
5.2
5.2
5.21667
5.23333
5.25
5.25
5.31667
5.35
5.36667
5.36667
5.38333
5.4
5.43333
5.43333
5.43333
5.48333
5.55
5.58333
5.6
5.66667
5.7
5.7
5.7
5.71667
5.75
5.78333
5.8
5.81667
5.88333
5.91667
5.93333
5.96667
5.96667
5.96667
6
6
6
6.03333
6.03333
6.05
6.08333
6.1
6.1
6.15
6.25
6.26667
6.33333
6.33333
6.38333
6.38333
6.38333
6.41667
6.43333
6.48333
6.48333
6.51667
6.55
6.58333
6.66667
6.7
6.7
6.7
6.7
6.73333
6.73333
6.75
6.75
6.76667
6.76667
6.78333
6.83333
6.83333
6.83333
6.85
6.85
6.86667
6.86667
6.86667
6.86667
6.88333
6.91667
6.93333
6.95
6.98333
6.98333
6.98333
7
7.05
7.15
7.16667
7.18333
7.2
7.21667
7.28333
7.28333
7.36667
7.45
7.5
7.53333
7.58333
7.66667
7.73333
7.78333
7.78333
7.78333
7.8
7.81667
7.81667
7.81667
7.81667
7.85
7.85
7.88333
7.88333
7.91667
7.93333
8.01667
8.05
8.05
8.08333
8.15
8.16667
8.16667
8.23333
8.3
8.35
8.36667
8.36667
8.38333
8.41667
8.45
8.45
8.46667
8.46667
8.5
8.55
8.58333
8.61667
8.63333
8.63333
8.65
8.68333
8.7
8.75
8.78333
8.81667
8.9
8.91667
8.91667
8.95
8.98333
9
9
9
9
9.1
9.2
9.2
9.26667
9.3
9.3
9.35
9.46667
9.48333
9.5
9.51667
9.58333
9.66667
9.66667
9.68333
9.83333
9.86667
9.9
9.95
9.95
9.95
9.95
9.96667
10.0167
10.0167
10.1833
10.2333
10.3
10.3167
10.3833
10.4667
10.4833
10.4833
10.5
10.5167
10.85
10.9
10.9333
11.1167
11.1833
11.1833
11.2
11.2667
11.3
11.45
11.4833
11.5
11.5167
11.5333
11.5667
11.7667
11.8
11.8333
11.85
11.85
12.1
12.1
12.2
12.3
12.3
12.35
12.3833
12.45
12.45
12.4667
12.4833
12.4833
12.6667
12.6833
12.7167
12.7333
12.7333
12.7667
12.9833
13.05
13.2
13.2667
13.3
13.3167
13.3667
13.4167
13.4333
13.4833
13.6833
13.7
13.7667
13.8667
13.8833
13.8833
14.05
14.2167
14.3
14.3167
14.3167
14.35
14.3667
14.4333
14.5667
14.65
14.6833
14.7667
14.8333
14.9333
15.1667
15.4667
15.5333
16.0167
16.15
16.3
16.4833
16.75
16.9333
16.9333
17.0167
17.05
17.1333
17.1833
17.35
17.4833
17.5333
17.7167
17.8667
17.8667
17.95
18.2167
18.85
19.1
19.2333
19.3167
19.4333
19.45
19.4833
19.5333
19.75
19.7667
20.5167
20.5167
20.85
20.8833
20.9833
21.1167
21.3833
21.45
21.75
21.8833
22.25
22.4667
22.8167
23.4167
24.0333
24.1
24.55
24.9
25.2167
25.4
26.7667
27.65
28.6
32
32.1667
32.9
35.0833
35.2667
55.45
59.2667
70.5
--
--
--
--
--
--
--
--
--
--
--
--
--
--
--
--
--
--
--
--
--
--
--
--
--
--
--
--
--
--
--
--
--
--
--
--
--
--
--
--
--
--
--
--
--
--
--
--
--
--
--
--
--

## Sheet: Fig. 4F
DLk
0.125333
0.176952
0.2
0.200203
0.220381
0.252539
0.253333
0.377524
0.389048
0.40381
0.404395
0.406857
0.46
0.460725
0.460762
0.475238
0.496571
0.500952
0.510476
0.510476
0.518095
0.521506
0.542857
0.542857
0.556
0.56
0.565714
0.565714
0.569524
0.569524
0.596301
0.596381
0.611429
0.612
0.616952
0.620381
0.629411
0.634857
0.637524
0.641639
0.651429
0.652122
0.652284
0.673333
0.681905
0.682095
0.682476
0.699048
0.699728
0.711718
0.712876
0.726997
0.730094
0.730095
0.730275
0.730286
0.731429
0.746286
0.750476
0.761905
0.774857
0.782286
0.782857
0.78381
0.799145
0.81274
0.817143
0.817905
0.819932
0.824762
0.824762
0.825156
0.825905
0.829143
0.834286
0.838095
0.84
0.84
0.843219
0.844298
0.848952
0.851048
0.851067
0.860952
0.862922
0.868952
0.870476
0.870476
0.873333
0.890095
0.899846
0.900621
0.900952
0.904762
0.909524
0.911286
0.914318
0.91619
0.919238
0.926476
0.931429
0.931439
0.935798
0.946476
0.952381
0.953524
0.954286
0.954286
0.957639
0.960952
0.961333
0.961524
0.961905
0.96381
0.965714
0.965714
0.965714
0.965905
0.966857
0.966982
0.967619
0.967619
0.967619
0.967619
0.968823
0.969524
0.971429
0.971429
0.975238
0.984762
0.986305
0.986305
0.987094
0.987182
0.989524
0.990388
0.994967
0.995048
0.999666
1.00019
1.0019
1.00631
1.00952
1.01333
1.01333
1.01394
1.01524
1.02381
1.02857
1.02946
1.03238
1.03276
1.03505
1.04
1.04
1.04095
1.0419
1.04457
1.04477
1.04648
1.04743
1.04812
1.05714
1.06667
1.06667
1.0699
1.07555
1.07619
1.07638
1.08381
1.08705
1.08738
1.08762
1.08952
1.09143
1.09252
1.09333
1.09905
1.09905
1.1
1.10878
1.12076
1.12712
1.13467
1.13524
1.14095
1.14095
1.15048
1.15238
1.15619
1.15886
1.15943
1.16533
1.17238
1.18017
1.18095
1.18181
1.18391
1.18391
1.18895
1.2139
1.21524
1.22286
1.22287
1.23429
1.23467
1.23873
1.24229
1.24751
1.24952
1.24971
1.25429
1.2579
1.25905
1.27429
1.28381
1.28381
1.29714
1.29733
1.29922
1.29922
1.30019
1.30286
1.31962
1.32
1.32
1.33295
1.33543
1.33549
1.34667
1.34667
1.35105
1.35619
1.37181
1.37505
1.37714
1.37714
1.38479
1.40381
1.43048
1.4381
1.44457
1.46667
1.46667
1.47181
1.47238
1.49143
1.50476
1.50476
1.50546
1.50552
1.5181
1.52952
1.53905
1.56705
1.57086
1.57143
1.58488
1.58667
1.58667
1.58908
1.59048
1.59048
1.60019
1.60452
1.60914
1.61714
1.6181
1.63048
1.6381
1.6381
1.64362
1.64381
1.65524
1.65524
1.66724
1.67105
1.67112
1.67429
1.6766
1.68
1.68073
1.68133
1.68571
1.69333
1.69524
1.70015
1.70095
1.70114
1.70319
1.70324
1.71586
1.72762
1.73181
1.73524
1.73714
1.74286
1.74324
1.744
1.76267
1.76538
1.76646
1.76952
1.77143
1.77143
1.77448
1.78286
1.78324
1.78667
1.79238
1.79289
1.7973
1.79962
1.80381
1.81407
1.82476
1.82495
1.82667
1.82738
1.83619
1.83943
1.84571
1.84957
1.86971
1.87619
1.87848
1.88419
1.88476
1.89733
1.9002
1.91517
1.91993
1.91993
1.92381
1.92381
1.92419
1.92515
1.93429
1.93733
1.9379
1.94286
1.95295
1.9619
1.9619
1.9619
1.9619
1.9619
1.96381
1.96492
1.96872
1.97067
1.98095
1.98095
1.98095
1.98774
2
2
2.01905
2.0199
2.02683
2.03191
2.0381
2.0381
2.03981
2.04171
2.05714
2.06869
2.06876
2.07619
2.07619
2.08412
2.08629
2.09371
2.0941
2.09524
2.09524
2.09924
2.11429
2.13234
2.13238
2.13333
2.13333
2.13333
2.13948
2.14453
2.1458
2.15219
2.15238
2.15238
2.16171
2.168
2.17143
2.17143
2.17181
2.19048
2.2016
2.20248
2.20876
2.20952
2.20952
2.22172
2.22372
2.23143
2.24025
2.24762
2.24762
2.2501
2.26114
2.27759
2.2779
2.27903
2.28705
2.29974
2.30476
2.30476
2.30476
2.30476
2.30476
2.30698
2.31752
2.34286
2.352
2.35886
2.3619
2.3619
2.3619
2.37215
2.38095
2.4
2.41314
2.41505
2.42706
2.4381
2.45124
2.45352
2.45353
2.45371
2.45714
2.46133
2.46135
2.48648
2.50166
2.50171
2.50813
2.52381
2.53333
2.53333
2.53333
2.53826
2.55238
2.57143
2.59108
2.60952
2.61238
2.61276
2.62171
2.62857
2.62857
2.62857
2.62857
2.62857
2.63048
2.63736
2.63981
2.63988
2.64762
2.64762
2.66667
2.66667
2.67257
2.676
2.67605
2.68571
2.68571
2.68571
2.69018
2.69333
2.69981
2.69981
2.70171
2.70476
2.70476
2.70476
2.70476
2.71862
2.72028
2.72381
2.72381
2.73312
2.73314
2.73562
2.74286
2.75086
2.75276
2.7541
2.7619
2.7619
2.7619
2.794
2.80171
2.80427
2.81889
2.81905
2.83638
2.83828
2.85714
2.8661
2.86849
2.87448
2.87619
2.88923
2.89407
2.89524
2.89524
2.90057
2.90438
2.90805
2.91429
2.92152
2.93333
2.93333
2.94038
2.94768
2.95238
2.95984
2.96019
2.97143
2.97143
2.97143
2.99048
3.03067
3.04762
3.05276
3.06667
3.06819
3.0739
3.08571
3.08571
3.08571
3.10476
3.12381
3.12381
3.12381
3.13105
3.13905
3.14286
3.14286
3.14286
3.14286
3.15124
3.152
3.16123
3.1619
3.1619
3.18095
3.18095
3.19467
3.2
3.21905
3.21905
3.22267
3.23105
3.2381
3.24095
3.25257
3.25464
3.25714
3.25714
3.25714
3.25714
3.26514
3.27619
3.29013
3.29524
3.29524
3.3
3.31429
3.33333
3.33333
3.34286
3.35238
3.39029
3.40952
3.43314
3.44146
3.44152
3.47714
3.48571
3.48571
3.49333
3.49676
3.50476
3.52381
3.52381
3.52971
3.58095
3.58095
3.58095
3.58533
3.58662
3.6
3.61905
3.63294
3.65029
3.66013
3.69371
3.69524
3.70101
3.73333
3.73333
3.75238
3.77143
3.78833
3.79144
3.80952
3.81295
3.81905
3.81905
3.82857
3.83065
3.83751
3.88571
3.88686
3.89068
3.89867
3.90476
3.9132
3.92381
3.94286
3.97313
4.01143
4.03505
4.0381
4.0381
4.0381
4.0683
4.07619
4.07619
4.09524
4.09524
4.11429
4.13333
4.15029
4.17021
4.17143
4.22857
4.24762
4.25501
4.26686
4.28571
4.28571
4.29524
4.34286
4.3501
4.3619
4.39096
4.39105
4.40724
4.4539
4.47441
4.47619
4.49867
4.51429
4.51429
4.52171
4.53333
4.53646
4.62559
4.62857
4.66667
4.68419
4.70476
4.72381
4.73217
4.73752
4.74286
4.74629
4.752
4.76294
4.76705
4.77524
4.78095
4.78335
4.79086
4.79088
4.79437
4.80952
4.85714
4.87619
4.88101
4.89295
4.89524
4.89524
4.91086
4.91429
4.91429
4.91486
4.93333
4.93333
4.93448
4.95342
4.97143
4.97143
4.9819
4.99048
5.00737
5.00952
5.03505
5.04762
5.05124
5.08571
5.1619
5.17771
5.18095
5.21905
5.2381
5.2381
5.23948
5.24328
5.29524
5.29524
5.35126
5.35238
5.35238
5.35238
5.38163
5.39048
5.39905
5.39981
5.40019
5.40114
5.40419
5.40552
5.40952
5.40952
5.42324
5.42743
5.43886
5.44762
5.45066
5.45771
5.46667
5.46667
5.46667
5.50476
5.50476
5.51237
5.51524
5.53296
5.59785
5.65714
5.67238
5.73105
5.73333
5.74438
5.79048
5.89714
5.90914
5.912
5.98095
6
6.03386
6.07619
6.08571
6.11429
6.15238
6.1861
6.19048
6.19048
6.19048
6.21771
6.22076
6.24762
6.26667
6.28571
6.3119
6.3621
6.41905
6.4381
6.4381
6.4659
6.47943
6.5101
6.53905
6.57981
6.61711
6.66248
6.70476
6.73143
6.78095
6.79343
6.80152
6.84498
6.88438
6.89524
6.93333
6.93718
6.98343
6.99048
6.99048
7.00133
7.0457
7.10476
7.10476
7.10476
7.11287
7.15666
7.17113
7.26272
7.27619
7.31429
7.38394
7.39048
7.42731
7.46667
7.46956
7.47181
7.56133
7.644
7.64419
7.66876
7.69765
7.73333
7.73333
7.73905
7.7414
7.78065
7.79048
7.86381
7.86838
7.93695
7.98533
8.02019
8.05562
8.13333
8.17143
8.24706
8.24762
8.40013
8.40019
8.42019
8.48152
8.57143
8.5715
8.5919
8.74301
8.78739
8.78739
8.81848
8.90857
8.95238
8.95238
8.95238
8.99257
9.31593
9.34275
9.35238
9.44007
9.54248
9.54286
9.67622
9.732
9.73333
9.73333
9.73564
9.74378
9.77429
9.87164
10.0952
10.2476
10.4381
10.5143
10.5364
10.7238
10.7238
10.781
10.781
10.8762
10.9143
10.9825
11.0008
11.0857
11.2411
11.2467
11.4095
11.4095
11.4658
11.5416
11.6762
11.7714
11.8095
11.8236
11.8476
11.9238
12.1143
12.1656
12.2852
12.3048
12.3813
12.4381
12.4696
12.4762
12.5143
12.5343
12.8762
13.0095
13.0857
13.1238
13.2762
13.3143
13.5429
13.5619
14
14.0762
14.1332
14.2286
14.6667
14.7379
15.0095
15.0857
15.098
15.1619
16.0512
17.7118
17.8095
18.1981
20

## Sheet: Fig. 5B
Dwell time @ 50 pN (s)	Dwell time @ 40 pN (s)	Dwell time @ 30 pN (s)
636	700	2076
1	5240	437
265	1943	1
2	643	1
318	298	4508
3	11431	24
1	81	28
2027	11460	1456
1686	1796	55126
578	928	1600
1003	6936	1
126	1148	4760
224	4192	548
649	536	515
963	2134	445
1043	94	37
159	20319	1005
22	4072	8381
143	3	880
14	1	10712
425	347	502
854	2353	750
225	3420	8
35	4	2118
76	2353	254
131	347	1244
834	1	2118
10	3	6
32		325
		751
		11431
		767
		2
		489
		10708
		298

## Sheet: Fig. 5D
Dwell time @ 50 pN (s)	Dwell time @ 40 pN (s)	Dwell time @ 30 pN (s)
3244	2710	> tmax
835	3025	5804
132	1041	483
78	1935	17099
37	1831	2259
226	5900	> tmax
855	20430	5589
840	160	16919
517	380	> tmax
1	18480	12559
224	8720	7531
15	4590	9044
770	29060	25131
1614	1960	42570
1	1110	2730
1	12900	8071
23	980	17761
161	22190	15521
1	1290	704
1044	12740	40066
166	6080	2931
964	2000	> tmax
5	650	> tmax
651	780	8981
2	1080	> tmax
226	110	16461
77	--	7061
96	7060	8261
165	1820	13271
1357	6910	4621
1383	700	16301
26	7680	> tmax
48	3390	9531
866	2170	> tmax
1423	10100	3526
3	14210	12950
	4620	> tmax
	8370	28406
	5060	43579
	730	3459
	160	759
	5160	54623
		> tmax
		14888
		757
		> tmax
		19197
		46744
		43592
		> tmax
		28397
		> tmax
		29548
		18690

[truncated: 5 more sheets: Fig. S4D, Fig. S6A, Fig. S6B, Fig. S7D, Fig. S7E]
